# Supplementary material for: Delayed Reproduction, Injury, and Regeneration of Testes in Out-of-Season Breeding of Largemouth Bass (Micropterus nigricans)
Source: Antioxidants (Basel). 2024 Sep 4;13(9):1077. doi: 10.3390/antiox13091077 (PMC11429289; doi:10.3390/antiox13091077)
Supplement: Supplementary file 1 [file antioxidants-13-01077-s001.zip]

Archive with 1 entries (1 files):
- antioxidants-3111198-supplementary.pdf
